# Supplementary material for: Lifting the innate immune barriers to antitumor immunity
Source: J Immunother Cancer. 2020 Apr 8;8(1):e000695. doi: 10.1136/jitc-2020-000695 (PMC7254113; doi:10.1136/jitc-2020-000695)
Supplement: Supplementary data [file jitc-2020-000695supp002.xlsx]

## Sheet: Sheet1
Target molecules	Immune cell expression	therapeutic agent	clinical trial number
Class of drugs: Biologics
LAG3	T cells, NK cells, ILC3, DC, Macrophages, B cells	BMS-986016 (relatlimab); recombinant human monoclonal antibody	NCT01968109
			NCT03493932
			NCT03607890
			NCT04112498
			NCT03642067
			NCT02488759
			NCT03743766
			NCT03724968
			NCT03623854
			NCT04095208
			NCT04080804
			NCT02935634
			NCT02519322
			NCT02996110
			NCT02750514
			NCT03459222
			NCT03743766
			NCT03978611
			NCT03044613
			NCT04062656
			NCT03335540
			NCT02966548
			NCT04150965
			NCT02060188
			NCT02061761
			NCT02658981
			NCT03610711
			NCT03459222
		BMS-986213 (relatlimab-nivolumab 1:3 fixed dose combination)	NCT03662659
			NCT01968109
			NCT03704077
		TSR-033; humanized monoclonal antibody	NCT02817633
			NCT03250832
		Sym022; recombinant human monoclonal antibody	NCT03311412
			NCT03489369
		REGN3767; recombinant human monoclonal antibody	NCT03005782
			NCT01042379
		BI 754111; recombinant human monoclonal antibody	NCT03433898
			NCT03780725
			NCT03156114
			NCT03964233
			NCT03697304
		IMP321 (ephtilagimod alpha); LAG3-Fc fusion protein	NCT03252938
			NCT00349934
			NCT03625323
			NCT02614833
			NCT02676869
			NCT00351949
			NCT00324623
		MGD013; anti-PD1/anti-LAG-3 bispecific antibody	NCT03219268
			NCT04212221
			NCT04082364
			NCT04178460
		LAG525; humanized monoclonal antibodies	NCT03365791
			NCT03499899
			NCT03484923
			NCT03742349
			NCT02460224
		RO7247669; anti-PD-1/anti-LAG-3 bispecific antibody	NCT04140500
		GSK2831781; humanized antibody with ADCC	NCT03965533
		FS118; anti-PD-L1/anti-LAG-3 bispecific antibody	NCT03440437
		INCAGN02385; human Fc-engineered antibody	NCT03538028
		XmAb®22841; anti-CTLA-4/anti-LAG-3 bispecific antibody	NCT03849469
TIM-3	T cells, DC, macrophages, neutrophils	TSR-022; humanized monoclonal antibody	NCT02817633
			NCT03680508
			NCT03307785
			NCT04139902
		Sym023; recombinant human monoclonal antibody	NCT03311412
			NCT03489343
		MBG453; humanized monoclonal antibody	NCT04150029
			NCT02608268
			NCT03066648
			NCT03940352
			NCT03961971
			NCT03946670
			NCT04097821
			NCT03099109
		LY3321367; recombinant human monoclonal antibody	NCT02791334
		RO7121661; anti-PD-1/anti-TIM-3 bispecific antibody	NCT03708328
		BGB-A425; humanized monoclonal antibody	NCT03744468
		INCAGN02390; human Fc-engineered antibody	NCT03652077
TIGIT	T cells, NK cells, DCs, B cells	BMS-986207; recombinant human monoclonal antibody	NCT02913313
			NCT04150965
		MTIG7192A; recombinant human monoclonal antibody	NCT03563716
			NCT02794571
		MK-7684; monoclonal antibody	NCT02964013
			NCT04165070
		AB154; humanized monoclonal antibody	NCT03628677
		BGB-A1217; humanized monoclonal antibody	NCT04047862
CD94/NKG2A	T cells, NK cells, DCs	IPH2201 (monalizumab); humanized monoclonal antibody	NCT02671435
			NCT02921685
			NCT02643550
			NCT03822351
			NCT03088059
			NCT04145193
			NCT03794544
			NCT03833440
KIRs	T cells, NK cells
K2DL1, -2, -3		BMS-986015/IPH2102 (lirilumab); recombinant human monoclonal	NCT01714739
			NCT02481297
			NCT01750580
			NCT03203876
			NCT01687387
			NCT02399917
			NCT02252263
			NCT02599649
			NCT01592370
			NCT02813135
			NCT03347123
			NCT03532451
		IPH2101; recombinant human monoclonal	NCT01222286
			NCT00999830
			NCT01217203
KIR2D		IPH4102 (lacutamab); humanized monoclonal antibody	NCT02593045
			NCT03902184
KIR3DL2		1-7F9; recombinant human monoclonal antobody	NCT00552396
			NCT01256073
CD47/SIRPα	hematopoietic cells/ DCs, macrophages	TTI-621; N-terminal CD47 binding domain of human SIRPα linked to the Fc domain of human immunoglobulin G1 (IgG1),	NCT02890368
			NCT02663518
		Hu5F9-G4; humanized monoclonal antibody	NCT02678338
			NCT03558139
			NCT02953782
			NCT02216409
			NCT03922477
			NCT03248479
			NCT03869190
			NCT02953509
		IBI188; recombinant human monoclonal antibody	NCT03717103
			NCT03763149
		SRF231; recombinant human monoclonal antibody	NCT03512340
		HX009; anti-PD-1/CD47 bi-specific antibody	NCT04097769
		AO-176; humanized monoclonal antibody	NCT03834948
		TTI-622; SIRPα-IgG4-Fc Fusion Protein	NCT03530683
		ALX-148; SIRPα D1 domain fused to an inactive human IgG1 Fc	NCT03013218
		CC-90002; humanized monoclonal antibody	NCT02367196
		CC-95251; monoclonal antibody	NCT03783403
OX40	T cells, DCs	MEDI6469; agonistic murine monoclonal antibody	NCT01303705
			NCT01862900
			NCT02274155
			NCT02559024
		MEDI0562; agonistic humanized antibody	NCT02318394
			NCT03336606
			NCT03267589
			NCT02705482
		MEDI6383; recombinant human OX40L IgG4P Fc fusion protein	NCT02221960
		PF-04518600; agonistic human monoclonal antibody	NCT03971409
			NCT02315066
			NCT03217747
			NCT03092856
			NCT02554812
			NCT03636503
			NCT03390296
		GSK3174998; agonistic humanized monoclonal antibody	NCT02528357
			NCT03447314
			NCT04126200
		BMS-986178; agonistic human monoclonal antibody	NCT03831295
			NCT03410901
		INCAGN01949; agonistic human monoclonal antibody	NCT02923349
			NCT03241173
		KY-1005; A human anti-OX40 ligand monoclonal antibody	NCT03161288
		9B12; agonistic murine monoclonal antibody	NCT01644968
		INBRX-106; agonistic humanized monoclonal antibody	NCT04198766
		BGB-A445; agonistic monoclonal antibody	NCT04215978
		mRNA 2416; lipid nanoparticle encapsulated mRNA encoding human OX40 ligand	NCT03323398
		mRNA-2752; lipid nanoparticle encapsulated mRNA encoding human OX40 ligand	NCT03739931
		SL-279252; OX40 ligand and PD-1 extracellular domains linked to Fc	NCT03894618
		MOXR0916; agonistic humanized monoclonal antibody	NCT02410512
		HS130; Vaccine derived from irradiated human lung cancer cells expressing the co-stimulatory fusion protein OX40L-Ig	NCT04116710
		ATOR-1015; Bispecific human monoclonal antibody targeting cytotoxic T-lymphocyte associated protein 4 (CTLA-4) and OX40	NCT03782467
		IBI101; agonistic humanized monoclonal antibody	NCT03758001
4-1BB/CD137	T cells, NKT cells, NK cells, ILCs, DCs	PF-05082566 (utomilumab); agonistic humanized monoclonal antibody	NCT02179918
			NCT03809624
			NCT02554812
			NCT02315066
			NCT03290937
			NCT03364348
			NCT03414658
			NCT03440567
			NCT03258008
			NCT01307267
			NCT02951156
			NCT03318900
			NCT03971409
			NCT03217747
		BMS-663513 (urelumab); agonistic human monoclonal antibody	NCT00612664
			NCT02652455
			NCT02451982
			NCT02845323
			NCT01471210
			NCT01775631
			NCT02110082
			NCT02252263
			NCT02253992
			NCT02534506
			NCT03792724
			NCT02451982
			NCT03431948
		INBRX-105/ES101; anti-PD-L1 and agonistic anti-4-1BB bi-specific antibody	NCT03809624
			NCT04009460
		MCLA-145; anti-PD-L1 and agonistic 4-1BB bi-specific antibody	NCT03922204
		PRS-343; bivalent, bispecific fusion protein comprising an agonistic 4-1BB targeting Anticalin linked to a HER2-targeting antibody	NCT03330561
		ADG106; agonistic human monoclonal antibody	NCT03707093
		AGEN2373; agonistic human monoclonal antibody	NCT04121676
		LVGN6051; agonistic humanized monoclonal antibody	NCT04130542
		RO7227166; CD19 Targeted 4-1BB Ligand	NCT04077723
		ATOR-1017; agonistic human monoclonal antibody	NCT04144842
		A2/4-1BBL melanoma vaccine; melanoma antigen-rich cell line engineered to express HLA-A2 and 4-1BBL	NCT01898039
B7-H3/CD276	DCs, macrophages	MGA271(Enoblituzumab)	NCT02982941
			NCT02381314
			NCT02923180
			NCT04129320
			NCT02475213
CD16	neutrophils, macrophages	GTB-3550 (CD16/IL-15/CD33 Tri-Specific Killer Engager, TriKE)	NCT03214666
AXL	DCs, macrophages	AVB-S6-500; anti-AXL fusion protein	NCT04019288
			NCT03639246
			NCT04004442
			NCT03401528
			NCT03607955
		BGB149; humanized anti-AXL blocking antibody	NCT03795142
		BA3011/CAB-AXL-ADC; conditionally active biologic anti-AXL antibody drug conjugate	NCT03425279
		HuMax-AXL-ADC (Enapotamab Vedotin); AXL-specific antibody-drug conjugate	NCT02988817
CD73	T cells, NKT cells, ILCs, neutrophils, macrophages	CPI-006;humanized monoclonal antibody	NCT03454451
		MEDI9447; humanized monoclonal antibody (Oleclumab)	NCT03736473
			NCT02503774
			NCT03611556
			NCT03381274
			NCT03773666
			NCT04262375
			NCT04262388
			NCT03616886
			NCT04089553
			NCT03267589
			NCT03875573
			NCT03819465
			NCT03833440
			NCT04068610
			NCT03742102
			NCT03822351
			NCT02740985
			NCT04145193
			NCT03334617
Class of drugs: Small molecule inhibitors
VISTA	T cells, NKT cells, neutrophils, macrophages	CA-170	NCT02812875
ADAM17/TACE	hematopoietic cells	INCB7839/007839	NCT02141451
			NCT01223196
			NCT00820560
STING	hematopoietic cells	DMXAA (5,6 dimethylxanthenone-4-acetic acid)/ASA404/vadimezan	NCT00832494
			NCT00111618
			NCT01285453
			NCT00856336
			NCT00003697
			NCT01057342
			NCT00863733
			NCT00674102
		MK-1454	NCT03010176
			NCT04220866
		ADU-S100/MIW815)	NCT02675439
			NCT03937141
			NCT03172936
		E7766	NCT04109092
			NCT04144140
		GSK3745417	NCT03843359
IDO	B cells DCs, macrophages	NLG802	NCT03164603
		INCB024360 (Epacadostat)	NCT02118285
			NCT02166905
			NCT03707457
			NCT01822691
			NCT01195311
			NCT03291054
			NCT02042430
			NCT02785250
			NCT03328026
			NCT02959437
			NCT03361865
			NCT03322540
			NCT03374488
			NCT03322566
			NCT03358472
			NCT01961115
			NCT03006302
			NCT03347123
			NCT03414229
			NCT03085914
			NCT03260894
		GDC-0919	NCT02048709
		Indoximod	NCT02077881
			NCT02502708
			NCT04049669
			NCT02052648
			NCT02073123
			NCT01792050
			NCT02460367
			NCT02835729
		LY3381916	NCT03343613
		HTI-1090	NCT03208959
		BMS-986205	NCT04106414
			NCT03459222
			NCT03854032
			NCT03695250
			NCT03335540
			NCT04047706
		MK-7162	NCT03364049
		KHK2455	NCT03915405
TAM RTKs	monocytes, macrophages, DCs, NK cells, NKT cells	MGCD516 (Sitravatinib)	NCT02219711
			NCT02978859
			NCT04123704
			NCT03015740
			NCT03906071
			NCT03666143
			NCT03575598
			NCT02954991
			NCT03941873
			NCT02664935
			NCT03606174
			NCT03680521
			NCT02922777
			NCT03649321
		MGCD265 (Glesatinib)	NCT02954991
			NCT01930006
			NCT02117245
			NCT00697632
			NCT00679133
			NCT02544633
		BGB324 (Bemcentinib)	NCT03184558
			NCT03649321
			NCT03965494
			NCT03184571
			NCT02872259
			NCT03654833
			NCT03824080
		GSK1363089/XL880 (Foretinib)	NCT01138384
			NCT00742261
			NCT01147484
			NCT00725712
			NCT00725764
			NCT01068587
			NCT00742131
			NCT00743067
			NCT00742261
			NCT00920192
			NCT00726323
		LY2801653 (Merestinib)	NCT02711553
			NCT03027284
			NCT03292536
			NCT02779738
			NCT01285037
			NCT02920996
			NCT02745769
			NCT03125239
			NCT02791334
			NCT01981408
			NCT02370485
		ASP2215 (Gilteritinib )	NCT03964038
			NCT03730012
			NCT02456883
			NCT03625505
			NCT04027309
			NCT04140487
			NCT04240002
			NCT02927262
			NCT03315299
			NCT03409081
			NCT02752035
			NCT02997202
			NCT03070093
			NCT02561455
			NCT02181660
			NCT02014558
			NCT02421939
			NCT03182244
			NCT03836209
			NCT02236013
			NCT02310321
			NCT02571816
			NCT02115295
			NCT02622932
			NCT03013998
			NCT03680677
		TP-0903	NCT03572634
			NCT02729298
		ONO-7475	NCT03730337
			NCT03176277
		MRX-2843	NCT03510104
		BMS777607/ASLAN002	NCT01721148
			NCT00605618
PI3K	hematopoietic cells	IPI-549 (PI3K gamma inhibitor)	NCT03961698
			NCT03795610
			NCT03719326
			NCT02637531
			NCT03980041
		RP6530 (Tenalisib, PI3K gamma/delta inhibitor)	NCT02567656
			NCT02690727
			NCT03711604
			NCT02017613
			NCT03711578
			NCT03770000
			NCT04204057
		INCB050465 (Parsaclisib, PI3K delta inhibitor)	NCT03688152
			NCT03126019
			NCT03314922
			NCT02998476
			NCT03235544
			NCT03144674
			NCT03039114
			NCT03424122
			NCT02018861
			NCT04142554
			NCT02646748
			NCT03589651
			NCT02265510
		PF-05212384 (Gedatolisib, dual PI3K alpha/gamma and mTOR inhibitor)	NCT03065062
			NCT02069158
			NCT02142920
			NCT00940498
			NCT03911973
			NCT03698383
			NCT01920061
			NCT02626507
			NCT03243331
			NCT02684032
		GDC-0032 (Taselisib, PI3K alpha/delta/gamma inhibitor)	NCT02285179
			NCT02785913
			NCT01967966
			NCT01814709
			NCT01980953
			NCT01296555
			NCT01862081
			NCT02273973
			NCT02390427
			NCT02457910
			NCT02389842
			NCT02340221
			NCT02154490
			NCT02465060
		SAR245408 (XL-147, PI3K alpha/delta/gamma inhibitor)	NCT01943838
			NCT01392924
			NCT01013324
			NCT01436565
			NCT01587040
			NCT01357330
			NCT01082068
			NCT00692640
			NCT01042925
			NCT00756847
			NCT00486135
			NCT01240460
		GDC-0941 (Pictilisib, PI3K alpha/delta inhibitor )	NCT00876109
			NCT01740336
			NCT00876122
			NCT00975182
			NCT01240226
			NCT00999128
			NCT01437566
			NCT01474668
			NCT00974584
			NCT00960960
			NCT00928330
			NCT02092831
			NCT01493843
			NCT02389842
		BAY 80-6946 (Copanlisib, PI3K alpha/beta/gamma/delta inhibitor)	NCT01411410
			NCT00962611
			NCT01660451
			NCT01404390
			NCT02631590
			NCT02728258
			NCT02253420
			NCT02155582
			NCT02119221
			NCT03803761
			NCT02369016
			NCT02391116
			NCT03052933
			NCT02342665
			NCT03498430
			NCT01392521
			NCT03655301
			NCT04042051
			NCT02822482
			NCT03711058
			NCT03586661
			NCT03502733
			NCT02705859
			NCT03517956
			NCT03484819
			NCT02367040
			NCT01460537
			NCT04108858
			NCT03842228
			NCT03939897
			NCT03789240
			NCT04155840
			NCT02465060
			NCT04156828
			NCT02626455
		BKM120 (Buparlisib, PI3K alpha/beta/gamma/delta inhibitor)	NCT02128724
			NCT02439489
			NCT02113878
			NCT01570296
			NCT01695473
			NCT02301364
			NCT01513356
			NCT01487265
			NCT01833169
			NCT02404844
			NCT01790932
			NCT01571024
			NCT01623349
			NCT01591421
			NCT02194049
			NCT01349660
			NCT01629615
			NCT02000882
			NCT01396499
			NCT01737450
			NCT01468688
			NCT01304602
			NCT01473901
			NCT01297452
			NCT01626209
			NCT02049541
			NCT01297491
			NCT01068483
			NCT01634061
			NCT01339052
			NCT02220855
			NCT01470209
			NCT01572727
			NCT01576666
			NCT01723800
			NCT01540253
			NCT01283048
			NCT01339442
			NCT01693614
			NCT01283503
			NCT01363232
			NCT01512251
			NCT01289041
			NCT01155453
			NCT01610284
			NCT01816594
			NCT01727128
			NCT01248494
			NCT01397877
			NCT02088684
			NCT01719250
			NCT01285466
			NCT02048787
			NCT01300962
			NCT02058381
			NCT01551030
			NCT01923168
			NCT02756247
			NCT02340780
			NCT01934361
			NCT02154776
			NCT02159066
		BYL719 (Alpelisib, PI3K alpha inhibitor)	NCT02273219
			NCT03138070
			NCT04208178
			NCT02051751
			NCT02282371
			NCT01791478
			NCT01623349
			NCT02038010
			NCT01870505
			NCT01928459
			NCT02734615
			NCT02379247
			NCT01613950
			NCT02167854
			NCT02145312
			NCT01449058
			NCT02144038
			NCT01735968
			NCT01387321
			NCT01219699
			NCT02537223
			NCT02155088
			NCT01923168
			NCT03207529
			NCT02058381
			NCT01872260
			NCT01719380
			NCT01822613
			NCT02088684
			NCT02276027
			NCT04251533
			NCT04216472
			NCT03386162
			NCT02077933
			NCT02624557
			NCT03439046
			NCT03056755
			NCT01300962
			NCT03631953
			NCT02437318
			NCT03292250
			NCT02913131
			NCT04215003
CD39	neutrophils, macrophages	TTX-030	NCT03884556
CD73	T cells, NKT cells, ILCs, neutrophils, macrophages	LY3475070	NCT04148937
CCR2/CCR5	monocytes and macrophages	BMS-813160	NCT03496662
			NCT03767582
			NCT01049165
			NCT03184870
			NCT04123379
			NCT02996110
Class of drugs: Agonists
TLR3	B cells, DCs, macrophages	BO-112	NCT02828098
		Rintatolimod (ampligen)	NCT04119830
			NCT03403634
			NCT01355393
			NCT03899987
			NCT04093323
			NCT03734692
			NCT02151448
			NCT04081389
			NCT03599453
			NCT01312389
			NCT02432378
		Poly-ICLC ( Hiltonol)	NCT03665545
			NCT02423863
			NCT02834052
			NCT03721679
			NCT01299662
			NCT01188096
			NCT01920191
			NCT02924038
			NCT01976585
			NCT03162562
			NCT01012700
			NCT03262103
			NCT00874861
			NCT03789097
			NCT00773097
			NCT01677962
			NCT03358719
			NCT01410968
			NCT02166905
			NCT02358187
			NCT00058123
			NCT01130077
			NCT00795457
			NCT03068832
			NCT01079741
			NCT02643303
			NCT00374049
			NCT00262730
			NCT01846143
			NCT01720836
			NCT01734564
			NCT02721043
			NCT03300817
			NCT02334735
			NCT03956056
			NCT02129075
			NCT02549833
			NCT00616941
			NCT00986609
			NCT02452775
			NCT02149225
			NCT02078648
			NCT01245673
			NCT01970358
			NCT01834248
			NCT03223103
			NCT03617328
			NCT01842139
			NCT02427581
			NCT01585350
			NCT02134925
			NCT01204684
			NCT02826434
			NCT04201873
			NCT04117087
			NCT03121677
			NCT02886065
			NCT02873819
			NCT02950766
			NCT00948961
			NCT02126579
			NCT03359239
			NCT01718899
			NCT00694551
			NCT02947854
			NCT00766753
			NCT04248569
			NCT01241162
			NCT02897765
			NCT03597282
			NCT03835533
			NCT03380871
			NCT03606967
			NCT03361852
			NCT03219450
			NCT03929029
			NCT02544880
			NCT03362060
			NCT04024878
			NCT03633110
			NCT01008527
TLR7	B cells, DCs, macrophages	R837 (Imiquimod)	NCT02130323
			NCT01264731
			NCT02917746
			NCT00941252
			NCT02394132
			NCT00638651
			NCT00189306
			NCT00899574
			NCT03370406
			NCT03196180
			NCT02669459
			NCT01088737
			NCT01861535
			NCT02242929
			NCT00601016
			NCT01161888
			NCT02301494
			NCT03276832
			NCT02059499
			NCT01212562
			NCT00129519
			NCT03233412
			NCT00707174
			NCT00504023
			NCT01720407
			NCT01151956
			NCT00799110
			NCT01792505
			NCT01678352
			NCT00189241
			NCT00189280
			NCT00147771
			NCT00821964
			NCT03534947
			NCT00581425
			NCT00314756
			NCT00031759
			NCT01212549
			NCT00204555
			NCT03180684
			NCT03071679
			NCT00788164
			NCT01593124
			NCT00066872
			NCT00079300
			NCT00142454
			NCT01795313
			NCT01421017
			NCT02864147
			NCT04116320
			NCT00273910
			NCT01567683
			NCT01909752
			NCT01808820
			NCT00453050
			NCT01171469
			NCT03116659
			NCT02234921
			NCT00785122
			NCT03559413
			NCT03982004
			NCT00118313
			NCT02276300
			NCT01803152
			NCT02600949
			NCT02802943
			NCT01731652
			NCT01219348
			NCT04072900
			NCT03872947
			NCT02135419
			NCT00988559
			NCT02454634
			NCT02052687
			NCT03057340
			NCT00651703
			NCT02029352
			NCT03546166
			NCT00442754
			NCT01204684
			NCT02293707
			NCT01370824
			NCT03893903
			NCT00801320
		852A	NCT00319748
			NCT00189332
			NCT00095160
			NCT00091689
		LHC-165	NCT03301896
		DSP-0509	NCT03416335
TLR8	DCs, macrophages	VTX-2337 (Motolimod)	NCT01334177
			NCT01294293
			NCT01666444
			NCT03906526
			NCT00688415
			NCT01836029
			NCT02431559
TLR7/8	B cells, DCs, macrophages	Resiquimod ( R848)	NCT00821652
			NCT01676831
			NCT00470379
			NCT01748747
			NCT00960752
			NCT00948961
			NCT02126579
			NCT01204684
			NCT02660723
			NCT04127864
		NKTR-262	NCT03435640
		CV8102	NCT03291002
			NCT03203005
TLR9	B cells, DCs, macrophages	MGN1703	NCT02668770
			NCT02200081
			NCT01982747
			NCT01208194
			NCT02077868
		EMD 1201081	NCT01040832
		IMO-2055	NCT00633529
			NCT00729053
		SD‐101	NCT03831295
			NCT03410901
			NCT02927964
			NCT02254772
			NCT04050085
			NCT02266147
			NCT00599001
			NCT03322384
			NCT03007732
			NCT02521870
			NCT01042379
			NCT03345485
			NCT00759226
			NCT02558816
			NCT01059630
			NCT00561691
			NCT00878800
			NCT01233375
			NCT02666898
		CMP-001	NCT03084640
			NCT03618641
			NCT02680184
			NCT03983668
			NCT03438318
			NCT03507699
			NCT02554812
			NCT01508039
		IMO-2125 (Tilsotolimod)	NCT03445533
			NCT04126876
			NCT03052205
			NCT02644967
			NCT03865082
		DUK-CpG‐001	NCT02452697
		PF-3512676 (CpG‐7909, Agatolimod)	NCT00043407
			NCT00070629
			NCT00043394
			NCT00070642
			NCT00043368
			NCT00031278
			NCT00299728
			NCT00233506
			NCT00185965
			NCT00438880
			NCT00292045
			NCT00199836
			NCT00043420
			NCT00819806
			NCT00040950
			NCT00471471
			NCT00340574
			NCT00112229
			NCT01266603
			NCT00112242
			NCT00880581
			NCT01588015
			NCT00085189
			NCT04126876
			NCT00490529
		PF-3512676	NCT00880581
			NCT00321815
			NCT00043368
			NCT00043420
			NCT00471471
			NCT00070629
			NCT00112242
			NCT00185965
			NCT00819806
			NCT00070642
			NCT00490529
			NCT00031278
			NCT00085189
			NCT00438880
		AST-008	NCT03684785
			NCT03086278
Class of drugs: Cell-therapeutical agents
CAR NK	non-applicable	Anti-CD22 CAR NK Cells	NCT03692767
		Anti-CD19 CAR NK Cells	NCT03690310
		anti-PSMA CAR NK cells	NCT03692663
		anti-Mesothelin Car NK Cells	NCT03692637
		CAR-NK cells targeting NKG2D ligands	NCT03415100
		ROBO1 CAR-NK cells	NCT03940820
		BCMA CAR-NK 92 cells	NCT03940833
		Anti-CD19/CD22 CAR NK Cells	NCT03824964
		BiCAR-NK cells (ROBO1 CAR-NK cells)	NCT03941457
		BiCAR-NK/T cells (ROBO1 CAR-NK/T cells)	NCT03931720
Claas of drugs: Recombinant proteins
Type I Interferons	IFNAR, hematopoietic cells	Interferon alpha2 (Roferon-A)	NCT02328755
			NCT00217373
			NCT00629200
			NCT01513187
			NCT04081389
			NCT00569127
			NCT01007058
			NCT00536588
			NCT03500614
			NCT00002965
			NCT02576964
			NCT00117637
			NCT00502034
			NCT00083889
			NCT00065468
			NCT00719264
			NCT03196180
			NCT01294618
			NCT00333840
			NCT02829775
			NCT00219739
			NCT01872442
			NCT02888106
			NCT01100528
			NCT00101114
			NCT00001428
			NCT00047879
			NCT00001567
			NCT01693718
			NCT01228422
			NCT02534636
			NCT02573025
			NCT01901198
			NCT00149565
			NCT00991289
			NCT00000967
			NCT00122616
			NCT00055341
			NCT04093323
			NCT01328548
			NCT00085436
			NCT00416429
			NCT00003542
			NCT00002737
			NCT00003239
			NCT00483132
			NCT01725204
			NCT00002621
			NCT03854032
			NCT00006006
			NCT00134030
			NCT00062010
			NCT01609010
			NCT00041327
			NCT01404936
			NCT00038376
			NCT00911443
			NCT02151448
			NCT00204529
			NCT01608594
			NCT01462773
			NCT02339324
			NCT01943422
			NCT01622933
			NCT02112032
			NCT00610857
			NCT00002892
			NCT00006385
			NCT00003641
			NCT01274338
			NCT01259934
			NCT03403634
			NCT02506153
			NCT00055809
			NCT00308607
			NCT00619268
			NCT00291369
			NCT03581929
			NCT03178123
			NCT00323505
			NCT00004088
			NCT02736721
			NCT00452023
			NCT00253474
			NCT00001509
			NCT00504140
			NCT04072263
			NCT00059826
			NCT03686618
			NCT03899987
			NCT00217542
			NCT01708941
			NCT00026143
			NCT00059813
			NCT00006244
			NCT00738530
			NCT01351571
			NCT02627144
			NCT01392729
			NCT00796757
			NCT01158534
			NCT02174172
			NCT00002556
			NCT01460875
			NCT00498979
			NCT01687244
			NCT03599453
			NCT01502696
		Interferon alpha2b (Intron A)	NCT01556386
			NCT00217373
			NCT02737046
			NCT03829306
			NCT00629200
			NCT00908869
			NCT04081389
			NCT00569127
			NCT00581425
			NCT00004122
			NCT01007058
			NCT01162785
			NCT00082719
			NCT00536588
			NCT03328026
			NCT03066947
			NCT00329368
			NCT02432378
			NCT03301493
			NCT00759109
			NCT00445523
			NCT00267748
			NCT00333840
			NCT02001818
			NCT00303290
			NCT03117816
			NCT01933906
			NCT01872442
			NCT02565459
			NCT01100528
			NCT00101114
			NCT00126594
			NCT00202787
			NCT00030342
			NCT03447431
			NCT02199327
			NCT00036569
			NCT00003266
			NCT00696735
			NCT01658813
			NCT00047879
			NCT00276523
			NCT00281866
			NCT02781753
			NCT01504581
			NCT01855048
			NCT02634294
			NCT00234182
			NCT00149565
			NCT00273247
			NCT03823365
			NCT00238329
			NCT00027742
			NCT02343224
			NCT00045279
			NCT00072046
			NCT00006384
			NCT00005966
			NCT00003656
			NCT00003091
			NCT02012153
			NCT02568241
			NCT02185261
			NCT00548847
			NCT02331706
			NCT00050531
			NCT01725204
			NCT00002621
			NCT00134030
			NCT00062010
			NCT00030849
			NCT00577993
			NCT00038376
			NCT00002657
			NCT00006039
			NCT00539591
			NCT01359956
			NCT00003263
			NCT02151448
			NCT03710876
			NCT00723710
			NCT01462773
			NCT01943422
			NCT02339324
			NCT00525031
			NCT00457418
			NCT00749684
			NCT02155322
			NCT01603212
			NCT01608594
			NCT00861406
			NCT01986712
			NCT02074605
			NCT01622933
			NCT00970996
			NCT00610857
			NCT01496807
			NCT02112032
			NCT00049530
			NCT00003641
			NCT00004196
			NCT00003444
			NCT00004104
			NCT00026520
			NCT00004141
			NCT00897546
			NCT00006237
			NCT00014092
			NCT00006385
			NCT01274338
			NCT01259934
			NCT00339222
			NCT00221702
			NCT00002882
			NCT01939847
			NCT03403634
			NCT02506153
			NCT00055809
			NCT02379195
			NCT01743157
			NCT00679289
			NCT03857880
			NCT03178123
			NCT00323505
			NCT00205751
			NCT00083551
			NCT00083876
			NCT00560053
			NCT00580372
			NCT00004088
			NCT00253474
			NCT03554005
			NCT00574730
			NCT00068575
			NCT00059826
			NCT00396019
			NCT00217542
			NCT01708941
			NCT00026143
			NCT00026221
			NCT01637532
			NCT01639885
			NCT00059813
			NCT00006244
			NCT03821519
			NCT01158534
			NCT01339962
			NCT02089685
			NCT00001114
			NCT00000694
			NCT03056599
			NCT02174172
			NCT02218164
			NCT00002556
			NCT01460875
			NCT02794636
			NCT00498979
			NCT01687244
			NCT01502696
			NCT00014261
			NCT00126620
Type II Interferon	IFNAGR1, hematopoietic cells	Interferon gamma 1b (Actimmune)	NCT02867891
			NCT01266083
			NCT00088413
			NCT04187404
			NCT03513952
			NCT04121676
			NCT01621490
			NCT03502330
			NCT02055508
			NCT02559674
			NCT02408016
			NCT02614456
			NCT01946789
			NCT02803554
			NCT00434512
			NCT03378102
			NCT03499795
			NCT01250470
			NCT00390299
			NCT00404976
			NCT02519556
			NCT00001911
			NCT03738956
			NCT02550678
			NCT02674607
			NCT03937895
			NCT03946787
			NCT00085670
			NCT00266110
			NCT00008203
			NCT01422551
			NCT03696056
			NCT03112590
			NCT00002475
			NCT02479230
			NCT00319748
			NCT04105582
			NCT03740893
			NCT00878995
			NCT04253145
			NCT02227628
			NCT00868595
			NCT01881867
			NCT04007029
			NCT03373071
			NCT03721978
			NCT03185013
			NCT03879512
			NCT02533895
			NCT02757391
			NCT00786643
			NCT01461148
			NCT02884024
			NCT02380443
			NCT03874026
			NCT00656123
			NCT03919461
			NCT01068509
			NCT00616941
			NCT00001566
			NCT00112957
			NCT02948426
			NCT03493932
			NCT03491683
			NCT02197169
			NCT04116658
			NCT02864368
			NCT00003414
			NCT03720158
			NCT00544687
			NCT02414412
			NCT02926430
			NCT00745303
			NCT03783013
			NCT03067155
			NCT03985423
			NCT03259230
			NCT02007239
			NCT02069899
			NCT03888859
			NCT04169074
			NCT03652142
			NCT01833208
			NCT02950766
			NCT00840931
			NCT00923910
			NCT03392584
			NCT00070187
			NCT00101101
			NCT00394693
			NCT03003520
			NCT02497898
			NCT03353493
			NCT01042535
			NCT04079166
			NCT04133948
			NCT02077114
			NCT02151448
			NCT01600625
			NCT00001296
			NCT00059475
			NCT00896480
			NCT02203864
			NCT00590824
			NCT00071981
			NCT00004016
			NCT03161756
			NCT03353402
			NCT03853343
			NCT01861509
			NCT04260126
			NCT01468896
			NCT03063632
			NCT00625768
			NCT03537599
			NCT02851056
			NCT01380145
			NCT01852591
			NCT00616720
			NCT01827137
			NCT02294487
			NCT02605967
			NCT00058526
			NCT01519817
			NCT01853631
			NCT00501644
			NCT00841191
			NCT03607903
			NCT03838029
			NCT01818492
			NCT03312751
			NCT00496860
			NCT00002637
			NCT02485964
			NCT00715104
			NCT03675529
			NCT02954783
			NCT01171729
			NCT02195349
			NCT00004032
			NCT02412306
			NCT01358721
			NCT00365872
			NCT03056599
			NCT02301754
			NCT03385486
			NCT03044743
			NCT03829540
			NCT02997371
			NCT00002505
			NCT03180684
IL-15	IL15r, NK cells and T cells	ALT-803 (IL-15 super agonist)	NCT01946789
			NCT03381586
			NCT02890758
			NCT01885897
			NCT02099539
			NCT03054909
			NCT02138734
			NCT03127098
			NCT03022825
			NCT02384954
			NCT02559674
			NCT02523469
			NCT03228667
			NCT03493945
			NCT04142359
			NCT02465957
			NCT01898793
			NCT03387111
			NCT03003728
			NCT03329248
			NCT03387098
			NCT03586869
			NCT02989844
			NCT03136406
			NCT02782546
			NCT03853317
			NCT03563157
IL-2	IL2r, NK cells and T cells	NKTR-214 (Bempegaldesleukin)	NCT02869295
			NCT03548467
			NCT03138889
			NCT03282344
			NCT02983045
			NCT04209114
			NCT03635983
			NCT03785925
			NCT03745807
			NCT03729245
			NCT03435640
			NCT04052204
		Proleukin (aldesleukin)	NCT03835533
			NCT01118091
			NCT01585428
			NCT00853021
			NCT03801083
			NCT01038778
			NCT03318900
			NCT03260504
			NCT00665470
			NCT02500576
			NCT02620865
			NCT00003199
			NCT00328861
			NCT00027807
			NCT00085436
			NCT02964078
			NCT00304460
			NCT02748564
			NCT00006864
			NCT02133196
			NCT02774291
			NCT03467516
			NCT00006228
			NCT00617799
			NCT02111850
			NCT02408016
			NCT02280811
			NCT00588913
			NCT01955460
			NCT01807182
			NCT00416429
			NCT02858310
			NCT01590069
			NCT00726739
			NCT01967823
			NCT00003875
			NCT03449108
			NCT01740557
			NCT00621452
			NCT00126490
			NCT03450122
			NCT01258855
			NCT00303667
			NCT01319565
			NCT00278369
			NCT00018941
			NCT00438984
			NCT01174121
			NCT01454596
			NCT03935893
			NCT02203604
			NCT00509288
			NCT01789827
			NCT00032188
			NCT00019682
			NCT00418496
			NCT00553618
			NCT02316964
			NCT03017131
			NCT03068624
			NCT00003962
			NCT00004890
			NCT03691376
			NCT00045149
			NCT01288963
			NCT03197025
			NCT00004248
			NCT02770820
			NCT00019591
			NCT02830724
			NCT00019357
			NCT00019916
			NCT00513604
			NCT00019136
			NCT00058045
			NCT00616720
			NCT02621021
			NCT00554515
			NCT03412877
			NCT00006022
			NCT00204581
			NCT00003091
			NCT00002504
			NCT00002786
			NCT00416871
			NCT02876510
			NCT00002637
			NCT00010192
			NCT02757391
			NCT00553306
			NCT00002787
			NCT00923195
			NCT00020462
			NCT03658785
			NCT01883297
			NCT00026312
			NCT01415167
			NCT00005604
			NCT02027935
			NCT00031564
			NCT01993719
			NCT02775292
			NCT00021164
			NCT03745326
			NCT03240861
			NCT00393029
			NCT00009698
			NCT00005949
			NCT01041638
			NCT01697527
			NCT00091104
			NCT01640301
			NCT00003993
			NCT00085423
			NCT00003229
			NCT04131231
			NCT00534469
			NCT04102436
			NCT00301730
			NCT00314106
			NCT02306954
			NCT01823198
			NCT00053820
			NCT03190941
			NCT03526185
			NCT00059904
			NCT00002733
			NCT00019331
			NCT00871481
			NCT01339663
			NCT00002572
			NCT00003408
			NCT01005745
			NCT03501381
			NCT00003125
			NCT04044950
			NCT00899821
			NCT00003126
			NCT00331526
			NCT02340676
			NCT01896271
			NCT00414765
			NCT00053807
			NCT00248430
			NCT00100906
			NCT00005576
			NCT01550367
			NCT01603212
			NCT00004022
			NCT00002746
			NCT00006244
			NCT00003356
			NCT00276835
			NCT01266603
			NCT01883323
			NCT00019084
			NCT00003585
			NCT00470015
			NCT00040586
			NCT00020254
			NCT00006480
			NCT03158935
			NCT01659151
			NCT00006237
			NCT02414945
			NCT00004024
			NCT03850691
			NCT00052520
			NCT01082926
			NCT00001440
			NCT02318082
			NCT00002687
			NCT00002649
			NCT03937791
			NCT00058279
			NCT00002925
			NCT03296137
			NCT00006264
			NCT00003243
			NCT00008203
			NCT00002882
			NCT00070187
			NCT00014573
			NCT03686124
			NCT01898793
			NCT00020397
			NCT00096382
			NCT04165967
			NCT00072085
			NCT03247309
			NCT03007238
			NCT03233828
			NCT03441100
			NCT00027937
			NCT00968760
			NCT00110578
			NCT00019734
			NCT00003148
			NCT00019175
			NCT00022438
			NCT00005948
			NCT01927120
			NCT00062036
			NCT02482090
			NCT00001564
			NCT00274846
			NCT00019214
			NCT00640796
			NCT00012207
			NCT01704716
			NCT00002798
			NCT00019487
			NCT00019669
			NCT00005943
			NCT00197912
			NCT00002535
			NCT00002681
			NCT00054535
			NCT02424916
			NCT00003222
			NCT00182650
			NCT00002669
			NCT03891706
			NCT03224871
			NCT00019721
			NCT00006363
			NCT00937625
			NCT00338377
			NCT00020358
			NCT00019994
			NCT00003568
			NCT00008190
			NCT03056599
			NCT01390402
			NCT00924326
			NCT02173093
			NCT00910650
			NCT00107354
			NCT01701674
			NCT02926053
			NCT00005802
			NCT00329368
			NCT03374839
			NCT00019383
			NCT00079144
			NCT02278887
			NCT00002945
			NCT00003414
			NCT00402558
			NCT00003027
			NCT00014092
			NCT03215810
			NCT01853358
			NCT02652455
			NCT00970996
			NCT00000986
			NCT00003991
			NCT00101101
			NCT00004231
FLT-3	hematopoietic progenitors, DCs	CDX-301	NCT01465139
			NCT02129075
			NCT03329950
			NCT01976585
			NCT02839265
			NCT03789097
			NCT03835533
			NCT03804944

## Sheet: Sheet2
4-1BB	activated T cells,CD11c+DC, NK cells, NKT cells,	Dass S. Vinay and Byoung S. Kwon, Molecular Cancer Therapeutics, 2012		PF-05082566	PF-05082566+MK3475	NCT02179918	1	advanced solid tumors	2017	23
			biological	utomilumab	trastuzumab + utomilumab	NCT03364348	1	breast cancer	2021	79
				ES 101 (PD-L1/4-1BB bispecific antibody)	monotherapy	NCT04009460	1	solid tumors, neoplasms, malignant tumors	2022	180
				PF-05082566	1) PF-04518600; 2) PF-04518600 plus PF-05082566	NCT02315066	1	neoplasms	2020	194
				PSCA-CAR T cells (anti-PSCA-CAR-4-1BB/TCRzeta-CD19t-expressing T lymphocytes)	PSCA-CAR T cells+ cyclophosphamide+fludarabine+fludarabine phosphate	NCT03873805	1	prostate cancer	2021	33
				INBRX-105 (PDL1x41BB bispecific antibody)	monotherapy	NCT03809624	1	solid tumors, lymphomas	2021	90
				PRS-343 HER2/4-1BB bispecific antibody)	PRS-343+ atezolizumab	NCT03650348	1	Her-2 positive solid tumors	2020	70
				CAR T cells	CAR-T cells+fludarabine+ cyclophosphamide	NCT03330834	1	advanced lung cancer	2019	22
				RNA CART-cMET	monotherapy	NCT03060356	1	malignant melanoma, breast cancer	2020	10
				CD19-targeting CAR T cells	monotherapy	NCT02132624	1–2	B cell lyphoma, B cell leukemia	2017	15
				CART-meso	1) monotherapy; 2) CART-meso+cyclophosphamide	NCT02159716	1	metastatic pancreatic adenocarcinoma, epithelial ovarian cancer, malignant epithelial pleural mesothelioma	2015	19
				CART-meso	CART-meso+cyclophosphamide	NCT03638193		pancreatic cancer	2022	10
				utomilumab	1) PF-04518600 + avelumab; 2) avelumab +PF-05082566; 3) PD 0360324 + aveluamb; 4) avelumab + utomilumab 5) PF-05082566 + PF-04518600 + avelumab; 6) CMP-001 +avelumab; 7) CMP-001+avelumab+utomilumab; 8) CMP-001 +avelumab+PF-04518600	NCT02554812	2	advanced cancer	2022	620	also in TLR9
				TAI-meso-CART	TAI-meso-CART+ cyclophosphamide	NCT02706782	1	pancreatic cancer	2018	30
				CAR-20/19-T	monotherapy	NCT03019055	1	CLL/SLL, non-Hodgkin' s lymphoma	2021	24
				ATOR-1017	monotherapy	NCT04144842	1	solid tumor, neoplasms	2023	50
				RO7227166	1)RO7227166+obinutuzumab; 2)RO7227166+obinutuzumab+RO7082859; 3RO7227166+RO7082859	NCT04077723	1	non-Hodgkin' s lymphoma	2023	207
				melanoma vaccine modified to express HLA A2/4-1BB ligand	monotherapy	NCT01861938	2–3	high risk HLA-A2+ melanoma		50
				PF-05082566	1) monotherapy; 2) PF-05082566+rituximab	NCT01307267	1	lymphoma	2019	190
				CART-BCMA	1) monotherapy; 2) CART-BCMA+cyclophosphamide	NCT02546167	1	multiple myeloma	2020	25
				anti-CD19 CAR-T cell	anti-CD19 CAR-T cells+fludarabine+cyclophosphamide	NCT03076437	1–2	ALL, CLL, lymphoma	2019	36
				CD19-targeting CAR T	monotherapy	NCT02963038	1–2	B cell leukemia, lyphoma	2021	10
				CART-19	monotherapy	NCT02135406	1	multiple myeloma	2018	13
				CART-19	monotherapy	NCT01029366	1	leukemias, lymphomas	2016	26
				CART123	CART123 cells+cyclophosphamide+fludarabine	NCT03766126	1	AML	2033	12
				PRS-343 HER2/4-1BB bispecific antibody)	monotherapy	NCT03330561	1	Her-2 positive solid tumors	2020	78
				MG7-CART	monotherapy	NCT02862704	1–2	liver metastases	2017	20
				CD4CAR	monotherapy	NCT03829540	1	T-cell lymphoma, T cell leukemia	2037	20
				Anti-BCMA CAR-T cells	anti-BCMA CAR-T cells+fludarabine +cyclophosphamide	NCT03093168	1	multiple myeloma	2020	10
				IL13Ralpha2 CAR T cells	1)IL13Ralpha2 CAR T cells+ cyclophosphamide+fludarabine phosphate+ recombinant interleukin-2	NCT04119024	1	melanoma	2025	24
				CD19 specific CAR T cells expressing an EGFRt	monotherapy	NCT02028455	1–2	CD19+ acute leukemia	2034	80
				anti-CD33 CAR-NK cells	monotherapy	NCT02944162	1–2	relapsed/refractory CD33+ AML	2018	10
				ARI 0001 cells	monotherapy	NCT03144583	1	leukemia, lymphoma	2021	50
				CART 19	monotherapy	NCT02030847	2	B Cell ALL with no available curative treatment options	2018	42
				RNA CART19 cells	monotherapy	NCT02624258	1	Hodgkin' s lymphoma	2020	2
				BMS-663513	monotherapy	NCT00612664	2	melanoma	2019	158
				Anti-CD19/4-1BB/CD3ζ CAR T-cell	monotherapy	NCT03938987	1–2	relapsed non Hodgkin lymphoma, relapsed adult ALL, relapsed pediatric ALL	2024	63	not yet recruiting
				CD22.CAR-T	monotherapy	NCT02721407	1	lymphoma	2019	20
				iPD1 CD19 eCAR T cells	iPD1 CD19 eCAR T cells+fludarabine+cyclophosphamide	NCT03208556	1	relapsed or refractory B-cell lymphoma	2020	20
				RNA Meso-CIR T cells	monotherapy	NCT01355965	1	malignant pleural mesothelioma	2015	18
				CAR-20/19-T cells	monotherapy	NCT04049383	1	leukemia	2023	24	not yet recruiting
				A2/4-1BBL melanoma vaccine	A2/4-1BBL melanoma vaccine+DNP+ cycophosphamide	NCT01898039	1–2	malignant melanoma	2019	50
				BinD19 (autologous T cells transduced with CD19 TCR-ζ/4-1BB vector)	monotherapy	NCT03265106	1–2	relapsed/refractory B cell ALL, lymphoma, pediatric	2020	20
				BinD19 (autologous T cells transduced with CD19 TCR-ζ/4-1BB vector)	monotherapy	NCT03156101	1–2	relapsed/refractory B cell ALL, lymphoma, pediatric	2020	24
				huCART19	monotherapy	NCT02374333	1	acute lymphocytic leukemia, diffuse large cell lymphoma	2022	85
				CART-19	monotherapy	NCT01626495	1	B cell leukemia, B cell lymphoma	2018	76
				CART-19	monotherapy	NCT01551043	1	ALL		2
				anti-CD19-CAR-T cells	monotherapy	NCT02672501	1–2	B cell leukemia	2019	30
				CART-19	monotherapy	NCT02030834	1	Non-Hodgkins Lymphoma with CD19+B Cell lymphomas	2021	63
				CART22 cells	monotherapy	NCT02650414	1	B cell leukemias and lymphomas	2022	15
				CD19 CAR T cells	monotherapy	NCT02975687	1	B cell ALL-adult,recurrent ALL	2018	20
				CD19 CAR T cells	monotherapy	NCT03671460	1	B cell ALL	2021	18
				CD19 CAR T cells	monotherapy	NCT03574168	1	B cell ALL	2019	40
				Humanized CD19 CAR-T cells	monotherapy	NCT03275493	1–2	Repased/refractory B cell ALL	2020	40
				CAR-T19/CAR-T22	monotherapy	NCT04204161	1	Childhood B cell ALL, childhood B cell lymphoma	2024	30
				autologous Anti-CD19CAR-4-1BB-CD3zeta-EGFRt-expressing T Lymphocytes	monotherapy	NCT01865617	1–2	leukemias, lymphomas	2034	203
				CAR.k.28	CAR.k.28+fludarabine+cyclophosphamide+bendamustine	NCT04223765	1	lymphomas	2038	20
				GPC3-CART cells	monotherapy	NCT03130712	1–2	hepatocellular carcinoma	2018	10
				TAI-GPC3-CART cells	monotherapy	NCT02715362	1–2	hepatocellular carcinoma	2019	30
				CD19 CAR T cells	monotherapy	NCT03029338	1	non-Hodgkin B cell lymphoma	2021	20
				CART22-65s cells	1)CART22-65s cells; 2) CART22-65s cells+hu CART19 cells	NCT03620058	1	chemotherapy resistant ALL,refractory ALL	2033	18
				SCRI-huCAR19v1	monotherapy	NCT03684889	1–2	leukemia, lymphoma	2036	107
				PCAR119	monotherapy	NCT02892695	1–2	leukemias, lymphomas	2019	10
				anti-CD7 CAR-pNK cells	monotherapy	NCT02742727	1–2	leukemia, lymphoma	2018	10
				hJCAR014 (autologous Human Anti-CD19CAR-4-1BB-CD3zeta-EGFRt-expressing CD4+/CD8+ T-lymphocytes)	utologous Human Anti-CD19CAR-4-1BB-CD3zeta-EGFRt-expressing CD4+/CD8+ T-lymphocytes+ cyclophosphamide+fludarabine	NCT03103971	1	leukemia, lymphoma	2033	66
				JCAR014	JCAR014+cyclophosphamide++durvalumab+fludarabine phosphate	NCT02706405	1	lymphoma	2033	42
				ENCIT01 (CD171 specific CAR T cells expressing EGFRt)	monotherapy	NCT02311621	1	neuroblastoma, ganglioneuroblastoma	2037	40
				CART-EGFRvIII T cells	CART-EGFRvIII T cells+pembrolizumab	NCT03726515	1	glioblastoma	2034	7
				tisagenlecleucel	tisagenlecleucel+platinum-based immunochemotherapy+lymphodepleting chemotherapy	NCT03570892	3	non-Hodgkin lymphoma	2025	318
				IL13Ralpha2-CRT T cells	1)IL13Ralpha2-CRT T cells+nivolumab+ipilimumab; 2)IL13Ralpha2-CRT T cells+nivolumab	NCT04003649	1	recurrent/refractory glioblastoma	2022	60
				PZ01 CAR-T cells	monotherapy	NCT03281551	1	B cell ALL, lymphoma	2020	50
				CD19 CAR T Cells	1)CD19 CAR T Cells; 2)CD19 CAR T Cells+fludarabine+cyclophosphamide; 3)CD19 CAR T Cells+ cyclophosphamide	NCT01853631	1	non-Hodgkin lymphoma, CLL, ALL	2033	64
				utomilumab	1)avelumab+utomilumab+rituximab; 2)avelumab+utomilumab+azacitidine; 3)avelumab+rituximab+bendamustine; 4)avelumab+utomilumab+rituximab+azacitidine+bendamustine; 5)rituximab+bendamustine+gemcitabine+oxaliplatin	NCT02951156	3	diffuse large B-cell lymphoma	2019	29
